# Supplementary material for: Spontaneous Physical Activity in Obese Condition Favours Antitumour Immunity Leading to Decreased Tumour Growth in a Syngeneic Mouse Model of Carcinogenesis
Source: Cancers (Basel). 2021 Dec 23;14(1):59. doi: 10.3390/cancers14010059 (PMC8750291; doi:10.3390/cancers14010059)
Supplement: Supplementary file 1 [file cancers-14-00059-s001.zip]

Archive with 1 entries (1 files):
- cancers-1462773-supplementary.pdf
